# Supplementary material for: Blood Plasma Lipid Alterations Differentiating Psychotic and Affective Disorder Patients
Source: Biomolecules. 2025 Sep 9;15(9):1296. doi: 10.3390/biom15091296 (PMC12467233; doi:10.3390/biom15091296)
Supplement: Supplementary file 1 [file biomolecules-15-01296-s001.zip]

Archive with 2 entries (2 files):
- Supplementary Information and Figures.pdf
- Supplementary Tables.pdf
